# Supplementary material for: Inheritance of chloroplast and mitochondrial genomes in cucumber revealed by four reciprocal F1 hybrid combinations
Source: Sci Rep. 2021 Jan 28;11:2506. doi: 10.1038/s41598-021-81988-w (PMC7843999; doi:10.1038/s41598-021-81988-w)
Supplement: Supplementary file 2 — Supplementary Tables. [file 41598_2021_81988_MOESM2_ESM.xlsx]

## Sheet: Table S1. cp genome assembly
Supplementary Table S1. Characterization of cp genomes of parental inbred lines and their reciprocal F1 hybrids
Cucumber samples	Generation	Depth(x) of trimmed NGS reads mapped on cp genome	Complete cp genome sequences
			Structural features					Predicted genes				GenBank accession nos.
			Total length (bp)	LSC (bp)	IRb (bp)	SSC (bp)	IRa (bp)	Total genes	Protein-coding genes	tRNA genes	rRNA genes
Inbred line MGL (Korean solid green type)	Parent	573.94	155525	86877	25187	18274	25187	120	79	37	4	KX231327
Inbred line CFL (Chinese long green type)	Parent	616.19	155525	86877	25187	18274	25187	120	79	37	4	KX231328
MGL x CFL	F1 hybrid	537.12	155525	86877	25187	18274	25187	120	79	37	4	KX231329
CFL x MGL	F1 hybrid	694.84	155525	86877	25187	18274	25187	120	79	37	4	KX231330

## Sheet: Table S2. cp_similarity
Supplementary Table S2. Similarity of nucleotide sequences of cp genomes. Whole cp genome sequences were aligned using MAFFT ver. 7 (https://mafft.cbrc.jp/alignment/server/index.html) and then numbers of InDel and SNP were calculated using in house code.
		SNP
		CFL (KX231328)	MGL (KX231327)	CFLxMGL (KX231330)	MGLxCFL (KX231329)	YHB (MF095790)	GY14 (DQ865975)	Baekmibaekdadagi (DQ119058)	CHIPPER (DQ865976)	Borszczagowski (NC007144)	hardwickii (KR230392)	hardwickii isolate PI183967 (MF536709)
InDel(single_InDel)	CFL (KX231328)	/	1	0	1	0	0	38	2	288	71	50
	MGL (KX231327)	0	/	1	0	1	1	39	3	289	72	51
	CFLxMGL (KX231330)	0	0	/	1	0	0	38	2	288	71	50
	MGLxCFL (KX231329)	0	0	0	/	1	1	39	3	289	72	51
	YHB (MF095790)	1	1	1	1	/	0	38	2	288	71	50
	GY14 (DQ865975)	0	0	0	0	1	/	38	2	288	71	50
	Baekmibaekdadagi (DQ119058)	3(2)	3(2)	3(2)	3(2)	4(2)	3(2)	/	40	325	107	88
	CHIPPER (DQ865976)	1(1)	1(1)	1	1(1)	2(1)	1(1)	4(3)	/	286	71	50
	Borszczagowski (NC007144)	149(119)	149(119)	149(119)	149(119)	150(119)	149(119)	152(121)	148(116)	/	322	334
	hardwickii (KR230392)	38(32)	38(32)	38(32)	38(32)	39(32)	38(32)	41(34)	37(31)	139(113)	/	30
	hardwickii isolate PI183967 (MF536709)	19(13)	19(13)	19(13)	19(13)	3(2)	19(13)	21(15)	19(13)	165(129)	30(20)	/
/ ; Identical

## Sheet: Table S3. Mt-polymorphic_sites
Supplementary Table S3. List of 292 polymorphic sites found in mt sequences between two cucumber parental inbred lines.
																	Mapping status of NGS reads
Position	Reference (NC_016005)	MGL	CFL	MGL x CFL	CFL x MGL	Location in Ref.	Gene ID	aa	aa	Polymorphism type	Length (bp)				Developed marker ID		MGL			CFL			MGL x CFL			CFL x MGL
											MGL	CFL	MGL x CFL	CFL x MGL			Depth (x)	Ratio	Quality	Depth (x)	Ratio	Quality	Depth (x)	Ratio	Quality	Depth (x)	Ratio	Quality
2724	T	T	G	G	T	Intergenic				SNP	1	1	1	1			24	1	72	25	1	75	24	1	72	42	1	99
2725	A	A	G	G	A	Intergenic				SNP	1	1	1	1			24	1	69	24	1	66	24	1	72	42	1	99
2726	C	C	A	A	C	Intergenic				SNP	1	1	1	1			25	1	75	25	1	72	24	1	66	42	1	99
2751	T	T	G	G	T	Intergenic				SNP	1	1	1	1			25	1	75	22	1	63	23	1	69	40	1	99
2752	A	A	G	G	A	Intergenic				SNP	1	1	1	1			24	1	72	22	1	63	23	1	69	39	1	99
2753	C	C	A	A	C	Intergenic				SNP	1	1	1	1			26	1	78	22	1	66	23	1	66	39	1	99
7613	G	G	GGTCCTACTTCCATATGGATA	GGTCCTACTTCCATATGGATA	G	Intergenic				InDel	1	21	21	1	Mt-InDel-01		32	1	96	12	1	36	11	1	33	29	1	87
7625	A	A	AAG	AAG	A	Intergenic				InDel	1	3	3	1			33	1	99	9	1	27	7	1	21	30	1	90
7629	C	C	CCTGCGGA	CCTGCGGA	C	Intergenic				InDel	1	8	8	1			33	1	99	9	1	27	7	1	21	29	1	87
19741	T	G	T	T	G	Intron	nad4			SNP	1	1	1	1			33	1	99	43	1	99	28	1	78	38	1	99
19742	C	A	C	C	A	Intron	nad4			SNP	1	1	1	1			32	1	93	42	1	99	28	1	84	38	1	99
52584	C	C	CTCGA	CTCGA	C	Intergenic				InDel	1	5	5	1			21	1	63	12	1	36	8	1	24	24	0.9	70
52586	T	T	TG	TG	T	Intergenic				InDel	1	2	2	1			21	1	63	8	1	24	8	1	24	25	1	75
52590	A	A	AGGAGAGCTGAAAAGAAAT	AGGAGAGCTGAAAAGAAAT	A	Intergenic				InDel	1	19	19	1			21	1	63	8	1	24	8	1	24	25	1	75
52735	G	T	G	G	T	Intergenic				SNP	1	1	1	1			22	1	66	18	1	51	16	1	45	29	1	81
52736	A	C	A	A	C	Intergenic				SNP	1	1	1	1			22	1	66	18	1	54	16	1	45	28	1	81
62845	T	T	G	G	T	Intergenic				SNP	1	1	1	1			16	1	45	30	1	87	20	1	60	24	1	69
62846	C	C	A	A	C	Intergenic				SNP	1	1	1	1			16	1	48	30	1	90	20	1	60	24	1	72
62923	A	A	T	T	A	Intergenic				SNP	1	1	1	1			24	1	72	32	1	96	22	1	63	25	1	75
73219	G	G	T	T	G	Intergenic				SNP	1	1	1	1			20	1	57	27	1	75	34	1	99	19	1	57
79353	G	A	T	T	A	Intergenic				SNP	1	1	1	1			19	1	54	18	1	51	35	1	99	18	1	54
99647	A	A	T	T	A	Intergenic				SNP	1	1	1	1			26	1	75	24	1	37	22	1	66	28	1	81
123767	G	G	T	T	G	Intergenic				SNP	1	1	1	1			22	1	66	17	1	51	22	1	66	31	1	56
123768	T	T	A	A	T	Intergenic				SNP	1	1	1	1			23	1	69	17	1	51	22	1	66	31	1	56
123769	A	A	C	C	A	Intergenic				SNP	1	1	1	1			23	1	69	17	1	51	21	1	26	30	1	53
143232	T	T	G	G	T	Intergenic				SNP	1	1	1	1			25	1	69	30	1	87	28	1	84	33	1	90
143233	A	A	T	T	A	Intergenic				SNP	1	1	1	1			25	1	72	29	1	84	28	1	84	33	1	96
143234	C	C	A	A	C	Intergenic				SNP	1	1	1	1			25	1	75	29	1	81	28	1	81	33	1	96
145494	T	G	T	T	G	Intergenic				SNP	1	1	1	1			15	1	45	22	0.9	26	24	1	69	29	1	87
145495	C	T	C	C	T	Intergenic				SNP	1	1	1	1			15	1	42	22	1	30	24	1	72	28	1	84
145496	C	A	C	C	A	Intergenic				SNP	1	1	1	1			15	1	42	23	1	69	23	1	41	28	1	75
149534	GAGTCCGC	G	GAGTCCGC	GAGTCCGC	G	Intergenic				InDel	1	8	8	1			10	1	30	19	0.9	49	26	1	23	12	1	36
149547	TCTTATCCGTAGGAC	T	TCTTATCCGTAGGAC	TCTTATCCGTAGGAC	T	Intergenic				InDel	1	15	15	1			10	1	30	21	1	52	26	1	68	12	1	36
149566	CATATGGAA	C	CATATGGAA	CATATGGAA	C	Intergenic				InDel	1	9	9	1			10	1	30	18	0.9	51	27	1	79	12	1	36
149632	T	T	G	G	T	Intergenic				SNP	1	1	1	1			11	1	33	19	1	57	24	1	69	19	1	57
149633	C	C	G	G	C	Intergenic				SNP	1	1	1	1			11	1	33	19	1	57	24	1	72	18	1	51
149634	C	C	A	A	C	Genic_Non_synonymous	rps1	R	L	SNP	1	1	1	1			11	1	27	20	1	57	24	1	72	19	1	57
149808	T	A	T	T	A	Intergenic				SNP	1	1	1	1			18	1	48	24	1	72	24	1	72	18	1	54
149813	T	T	A	A	T	Intergenic				SNP	1	1	1	1			19	1	54	23	1	69	22	1	66	18	1	54
149814	T	T	A	A	T	Genic_Non_synonymous	rps1	D	V	SNP	1	1	1	1			19	1	54	23	1	69	21	1	60	18	1	48
149815	T	T	A	A	T	Intergenic				SNP	1	1	1	1			19	1	54	23	1	69	22	1	66	17	1	51
154980	T	T	G	G	T	Intergenic				SNP	1	1	1	1			21	1	60	18	1	51	27	1	81	17	1	51
154981	C	C	A	A	C	Intergenic				SNP	1	1	1	1			21	1	63	18	1	51	27	1	81	17	1	51
154993	T	T	G	G	T	Intergenic				SNP	1	1	1	1			22	1	66	20	1	60	27	1	81	20	1	60
154994	C	C	A	A	C	Intergenic				SNP	1	1	1	1			22	1	63	20	1	60	27	1	81	20	1	60
198155	G	T	G	G	T	Intergenic				SNP	1	1	1	1			22	1	63	20	1	57	27	1	78	20	1	60
198156	A	C	A	A	C	Intergenic				SNP	1	1	1	1			22	1	66	19	1	57	26	1	66	20	1	57
198161	A	C	A	A	C	Intergenic				SNP	1	1	1	1			22	1	63	19	1	57	28	1	81	22	1	63
226833	CCCTCCA	C	CCCTCCA	CCCTCCA	C	Intergenic				InDel	1	7	7	1			18	1	54	32	1	96	38	1	99	28	1	84
226840	T	TA	T	T	TA	Intergenic				InDel	2	1	1	2			18	1	50	31	1	93	39	1	99	28	1	84
226850	CCTACGGATAAATCCTCCGGA	C	CCTACGGATAAATCCTCCGGA	CCTACGGATAAATCCTCCGGA	C	Intergenic				InDel	1	21	21	1	Mt-InDel-02		18	0.9	99	26	1	77	29	0.9	65	26	0.9	99
234879	G	T	G	G	T	Intergenic				SNP	1	1	1	1			31	1	90	26	1	75	42	1	99	30	1	81
234880	A	C	A	A	C	Intergenic				SNP	1	1	1	1			31	1	90	26	1	75	43	1	99	29	1	87
234904	T	T	G	G	T	Intergenic				SNP	1	1	1	1			30	1	87	25	1	75	41	1	99	35	1	99
234905	C	C	A	A	C	Intergenic				SNP	1	1	1	1			31	1	90	24	1	72	41	1	99	35	1	99
234910	T	T	G	G	T	Intergenic				SNP	1	1	1	1			31	1	90	25	1	75	41	1	99	35	1	99
234911	C	C	A	A	C	Intergenic				SNP	1	1	1	1			31	1	87	26	1	78	41	1	99	33	1	96
251898	G	T	G	G	T	Intergenic				SNP	1	1	1	1			8	1	24	20	1	60	27	1	78	11	1	30
251899	C	C	A	A	C	Intergenic				SNP	1	1	1	1			8	1	24	21	1	63	27	1	78	10	1	24
263659	G	G	T	T	G	Intergenic				SNP	1	1	1	1			20	1	60	34	1	99	32	1	93	19	0.9	31
263660	A	A	C	C	A	Intergenic				SNP	1	1	1	1			20	1	60	34	1	99	32	1	96	19	0.9	23
267295	T	T	G	G	T	Intergenic				SNP	1	1	1	1			13	1	39	27	1	78	24	1	69	26	1	75
267296	C	C	A	A	C	Intergenic				SNP	1	1	1	1			12	1	36	28	1	78	23	1	66	27	1	78
272566	AATCGC	AATCGC	A	A	AATCGC	Intergenic				InDel	6	1	1	6			13	1	38	22	1	66	21	1	63	15	1	44
273996	GAGTCCGC	G	GAGTCCGC	GAGTCCGC	G	Intergenic				InDel	1	8	8	1			15	1	45	20	1	60	26	0.9	64	10	0.9	62
274021	CGTAGGACTATCCATTAGAA	C	CGTAGGACTATCCATTAGAA	CGTAGGACTATCCATTAGAA	C	Intergenic				InDel	1	20	20	1	Mt-InDel-03		15	1	45	16	1	46	29	1	85	10	0.9	99
303777	CTCGA	C	CTCGA	CTCGA	C	Intergenic				InDel	1	5	5	1			10	1	30	29	1	84	25	1	68	17	1	51
303783	TG	T	TG	TG	T	Intergenic				InDel	1	2	2	1			10	1	30	29	1	87	26	1	78	17	1	51
303788	AGGAGAGCTGAAAAGAAAT	A	AGGAGAGCTGAAAAGAAAT	AGGAGAGCTGAAAAGAAAT	A	Intergenic				InDel	1	19	19	1			10	1	30	29	1	76	24	1	71	17	1	51
303912	T	T	G	G	T	Intergenic				SNP	1	1	1	1			19	1	57	30	1	90	19	1	54	26	1	78
303913	C	C	A	A	C	Intergenic				SNP	1	1	1	1			19	1	57	30	1	90	19	1	54	26	1	78
318717	T	T	G	G	T	Intergenic				SNP	1	1	1	1			23	1	69	19	1	57	32	1	93	17	1	51
318718	C	C	A	A	C	Intergenic				SNP	1	1	1	1			23	1	69	19	1	48	32	1	93	17	1	51
318746	G	G	T	T	G	Intergenic				SNP	1	1	1	1			26	1	75	22	1	57	37	1	99	18	1	54
318773	A	A	C	C	A	Intergenic				SNP	1	1	1	1			25	1	75	19	1	54	38	1	99	18	1	45
318793	T	T	G	G	T	Intergenic				SNP	1	1	1	1			20	1	60	20	1	57	39	1	99	15	1	45
330835	CGCGAA	CGCGAA	C	C	CGCGAA	Intergenic				InDel	6	1	1	6			12	1	36	28	1	82	38	1	67	23	1	68
330844	GA	GA	G	G	GA	Intergenic				InDel	2	1	1	2			12	1	36	23	0.9	48	37	1	82	25	1	75
331012	A	A	C	C	A	Intergenic				SNP	1	1	1	1			9	1	27	38	1	99	38	1	99	13	1	39
331256	G	G	T	T	G	Intergenic				SNP	1	1	1	1			14	1	42	32	1	96	39	1	99	20	1	60
331257	A	A	C	C	A	Intergenic				SNP	1	1	1	1			14	1	42	32	1	96	38	1	83	20	1	60
339839	CGTCT	CGTCT	C	C	CGTCT	Intergenic				InDel	5	1	1	5			28	1	76	29	1	87	25	1	75	32	1	67
355356	ACTACTTCTAATGGATAGTC	A	ACTACTTCTAATGGATAGTC	ACTACTTCTAATGGATAGTC	A	Intergenic				InDel	1	20	20	1	Mt-InDel-04		10	1	30	31	1	84	23	1	62	10	1	30
362714	G	G	T	T	G	Intergenic				SNP	1	1	1	1			9	1	27	19	1	57	18	1	54	19	1	57
363022	A	C	A	A	C	Intergenic				SNP	1	1	1	1			13	1	39	14	1	42	18	1	54	15	1	45
375476	T	T	C	C	T	Intergenic				SNP	1	1	1	1			26	1	75	33	1	96	42	1	99	26	1	78
375672	G	G	T	T	G	Intergenic				SNP	1	1	1	1			20	1	60	31	1	93	41	1	99	23	1	38
375673	A	A	C	C	A	Intergenic				SNP	1	1	1	1			20	1	57	31	1	90	41	1	99	24	1	54
381117	G	G	C	C	G	Intergenic				SNP	1	1	1	1			18	1	51	35	1	99	31	1	93	27	1	78
383445	T	T	G	G	T	Intergenic				SNP	1	1	1	1			15	1	45	40	1	99	29	1	87	30	1	50
383446	C	C	A	A	C	Intergenic				SNP	1	1	1	1			15	1	45	40	1	99	29	1	87	31	1	87
388859	T	G	T	T	G	Intergenic				SNP	1	1	1	1			21	1	63	30	1	90	30	1	84	26	1	78
388860	A	G	A	A	G	Intergenic				SNP	1	1	1	1			21	1	63	29	1	87	31	1	93	26	1	78
388861	C	A	C	C	A	Intergenic				SNP	1	1	1	1			19	0.9	57	30	1	90	31	1	84	26	1	69
390838	G	G	T	T	G	Intergenic				SNP	1	1	1	1			16	1	48	17	1	51	12	1	36	10	1	30
390839	A	A	C	C	A	Intergenic				SNP	1	1	1	1			16	1	48	17	1	51	12	1	36	10	1	30
416632	T	T	G	G	T	Intergenic				SNP	1	1	1	1			26	1	78	15	1	45	18	0.9	34	27	1	78
416633	C	C	A	A	C	Intergenic				SNP	1	1	1	1			26	1	78	15	1	45	19	1	54	27	1	78
430281	G	T	G	G	T	Intergenic				SNP	1	1	1	1			17	1	51	17	1	51	26	1	75	27	1	81
430282	G	A	G	G	A	Intergenic				SNP	1	1	1	1			17	1	48	17	1	51	26	1	75	27	1	81
430283	A	C	A	A	C	Intergenic				SNP	1	1	1	1			17	1	51	17	1	51	26	1	75	26	1	75
430352	G	T	G	G	T	Intergenic				SNP	1	1	1	1			16	1	45	21	1	63	30	1	87	22	1	66
430353	G	A	G	G	A	Intergenic				SNP	1	1	1	1			16	1	48	21	1	63	30	1	87	22	1	66
439708	GCCTTC	G	GCCTTC	GCCTTC	G	Intergenic				InDel	1	6	6	1			17	1	51	35	1	99	23	1	68	32	1	96
441085	G	T	G	G	T	Intergenic				SNP	1	1	1	1			14	1	42	24	1	72	22	1	66	7	1	21
441086	G	T	G	G	T	Intergenic				SNP	1	1	1	1			14	1	42	24	1	72	21	1	39	7	1	21
441087	G	T	G	G	T	Intergenic				SNP	1	1	1	1			14	1	42	24	1	72	22	1	66	7	1	21
441103	T	G	T	T	G	Intergenic				SNP	1	1	1	1			20	1	57	24	1	72	19	1	57	8	1	21
441104	C	A	C	C	A	Intergenic				SNP	1	1	1	1			20	1	60	24	1	72	19	1	57	8	1	21
441131	C	CTTT	C	C	CTTT	Intergenic				InDel	4	1	1	4			19	1	57	27	1	81	17	1	51	7	1	21
441133	A	T	A	A	T	Intergenic				SNP	1	1	1	1			17	1	51	27	1	78	18	1	54	7	1	21
441134	A	C	A	A	C	Intergenic				SNP	1	1	1	1			17	1	51	27	1	78	18	1	54	7	1	21
441138	GGAC	G	GGAC	GGAC	G	Intergenic				InDel	1	4	4	1			17	1	51	25	1	72	19	1	56	7	1	21
441155	T	G	T	T	G	Intergenic				SNP	1	1	1	1			19	1	57	27	1	75	19	1	57	9	1	24
441156	C	A	C	C	A	Intergenic				SNP	1	1	1	1			19	1	57	27	1	78	19	1	54	9	1	27
485338	T	T	A	A	T	Intergenic				SNP	1	1	1	1			23	1	69	21	1	63	21	1	63	27	1	78
485341	T	T	A	A	T	Intergenic				SNP	1	1	1	1			24	1	72	21	1	63	20	1	60	27	1	78
485342	T	T	A	A	T	Intergenic				SNP	1	1	1	1			24	1	72	21	1	63	21	1	60	27	1	75
485343	T	T	A	A	T	Intergenic				SNP	1	1	1	1			24	1	72	21	1	63	21	1	63	27	1	78
506307	C	A	C	C	A	Intergenic				SNP	1	1	1	1			14	1	42	21	1	63	23	1	69	16	1	48
506516	T	A	T	T	A	Intergenic				SNP	1	1	1	1			10	1	30	17	1	51	16	1	48	11	1	33
506517	T	A	T	T	A	Intergenic				SNP	1	1	1	1			10	1	30	17	1	51	16	1	48	12	1	36
506518	T	A	T	T	A	Intergenic				SNP	1	1	1	1			10	1	30	17	1	48	16	1	48	12	1	33
506548	C	A	C	C	A	Intergenic				SNP	1	1	1	1			11	1	33	18	1	54	22	1	66	13	1	39
517893	T	G	T	T	G	Intergenic				SNP	1	1	1	1			7	1	21	38	1	99	21	1	63	14	1	42
529089	G	GATTTA	G	G	GATTTA	Intergenic				InDel	6	1	1	6			23	1	69	33	1	99	20	1	60	15	1	45
529090	G	T	G	G	T	Intergenic				SNP	1	1	1	1			19	1	54	33	1	96	20	1	60	14	1	42
529093	A	C	A	A	C	Intergenic				SNP	1	1	1	1			19	1	57	32	1	93	20	1	60	14	1	42
529094	A	C	A	A	C	Intergenic				SNP	1	1	1	1			19	1	57	32	1	96	20	1	57	14	1	39
529095	A	G	A	A	G	Intergenic				SNP	1	1	1	1			18	1	54	30	1	90	19	1	57	14	1	42
529097	AAAG	A	AAAG	AAAG	A	Intergenic				InDel	1	4	4	1			19	1	57	33	1	99	19	1	57	14	1	42
529107	G	A	G	G	A	Intergenic				SNP	1	1	1	1			19	1	54	33	1	99	19	1	57	13	1	39
529108	T	G	T	T	G	Intergenic				SNP	1	1	1	1			19	1	57	33	1	99	19	1	54	13	1	39
558653	T	T	G	G	T	Intron	nad2			SNP	1	1	1	1			11	1	30	12	1	36	12	1	36	8	1	24
558654	C	C	A	A	C	Intron	nad2			SNP	1	1	1	1			11	1	30	12	1	36	12	1	33	8	1	24
558675	G	T	G	G	T	Intron	nad2			SNP	1	1	1	1			10	1	30	19	1	57	14	1	42	9	1	27
558676	A	C	A	A	C	Intron	nad2			SNP	1	1	1	1			10	1	30	19	0.9	22	14	1	42	9	1	27
567456	G	G	T	T	G	Intron	nad2			SNP	1	1	1	1			20	1	57	28	1	47	26	1	41	32	1	90
567457	A	A	C	C	A	Intron	nad2			SNP	1	1	1	1			21	1	63	28	1	47	26	1	38	33	1	93
567538	T	T	G	G	T	Intron	nad2			SNP	1	1	1	1			24	1	69	23	1	66	22	1	66	31	1	90
567539	C	C	A	A	C	Intron	nad2			SNP	1	1	1	1			24	1	72	23	1	69	22	1	63	31	1	93
567735	T	G	T	T	G	Intron	nad2			SNP	1	1	1	1			27	1	75	22	1	66	26	1	78	22	1	63
567736	C	A	C	C	A	Intron	nad2			SNP	1	1	1	1			27	1	78	22	1	66	25	1	75	22	1	60
567755	G	T	G	G	T	Intron	nad2			SNP	1	1	1	1			26	1	78	22	1	66	25	1	72	22	1	66
567756	A	C	A	A	C	Intron	nad2			SNP	1	1	1	1			26	1	78	22	1	63	25	1	72	22	1	66
568338	T	G	T	T	G	Intron	nad2			SNP	1	1	1	1			14	1	42	30	1	87	24	1	72	31	1	90
568339	A	G	A	A	G	Intron	nad2			SNP	1	1	1	1			14	1	42	30	1	90	23	1	69	31	1	87
568340	C	A	C	C	A	Intron	nad2			SNP	1	1	1	1			14	1	42	29	1	87	25	1	72	31	1	87
584771	G	T	G	G	T	Intron	nad2			SNP	1	1	1	1			8	1	24	10	1	27	18	1	54	8	1	24
584772	A	C	A	A	C	Intron	nad2			SNP	1	1	1	1			8	1	21	10	1	27	18	1	51	8	1	24
590829	TGTCCGGA	TGTCCGGA	T	T	TGTCCGGA	Intron	nad2			InDel	8	1	1	8			18	1	54	21	1	63	29	1	87	23	1	70
594485	A	A	C	C	A	Intron	nad2			SNP	1	1	1	1			17	1	51	23	1	69	15	1	45	19	1	57
596516	C	C	A	A	C	Intron	nad2			SNP	1	1	1	1			14	1	36	28	1	84	23	1	66	16	1	42
599055	A	C	A	A	C	Intron	nad2			SNP	1	1	1	1			17	1	51	11	1	33	7	1	21	16	1	48
599061	G	G	T	T	G	Intron	nad2			SNP	1	1	1	1			16	1	48	11	1	33	7	1	21	16	1	48
599062	A	A	C	C	A	Intron	nad2			SNP	1	1	1	1			16	1	48	11	1	30	7	1	21	16	1	48
615993	G	G	T	T	G	Intron	nad2			SNP	1	1	1	1			21	1	63	24	1	72	37	1	99	26	1	72
615994	A	A	C	C	A	Intron	nad2			SNP	1	1	1	1			21	1	63	24	1	66	36	1	99	26	1	75
630082	A	G	A	A	G	Intron	nad2			SNP	1	1	1	1			12	1	36	27	1	81	33	1	99	28	1	75
631090	C	A	C	C	A	Intron	nad2			SNP	1	1	1	1			12	1	33	13	1	39	21	1	63	8	1	24
647194	A	T	A	A	T	Intron	nad2			SNP	1	1	1	1			20	1	60	22	1	66	20	1	60	20	1	60
647343	TTATAGG	T	TTATAGG	TTATAGG	T	Intron	nad2			InDel	1	7	7	1			17	1	51	22	1	65	27	1	79	10	1	30
647351	C	CCTATGT	C	C	CCTATGT	Intron	nad2			InDel	7	1	1	7			16	1	48	20	1	60	28	1	84	10	1	30
728132	G	G	T	T	G	Intron	nad2			SNP	1	1	1	1			27	1	78	26	1	78	36	1	99	37	1	99
728133	G	G	A	A	G	Intron	nad2			SNP	1	1	1	1			27	1	81	25	1	75	36	1	99	38	1	99
728134	A	A	C	C	A	Intron	nad2			SNP	1	1	1	1			27	1	81	25	1	75	36	1	99	38	1	99
728496	T	G	T	T	G	Intron	nad2			SNP	1	1	1	1			33	1	99	43	1	99	50	1	99	34	1	99
728497	C	A	C	C	A	Intron	nad2			SNP	1	1	1	1			33	1	99	43	1	99	52	1	99	34	1	99
766753	C	C	CTTATCCGTAGTCCGGAGGAT	CTTATCCGTAGTCCGGAGGAT	C	Intergenic				InDel	1	21	21	1	Mt-InDel-05		32	1	96	35	1	87	36	1	99	34	1	99
766766	C	C	CGGAGGATT	CGGAGGATT	C	Intergenic				InDel	1	9	9	1			34	1	99	32	1	96	26	1	78	38	1	99
766771	CATATGGAA	CATATGGAA	C	C	CATATGGAA	Intergenic				InDel	9	1	1	9			31	1	76	31	1	63	26	1	78	38	1	99
770123	G	G	T	T	G	Intergenic				SNP	1	1	1	1			30	1	90	45	1	99	22	1	66	27	1	72
770124	G	G	A	A	G	Intergenic				SNP	1	1	1	1			30	1	84	45	1	99	22	1	66	26	1	66
770125	A	A	C	C	A	Intergenic				SNP	1	1	1	1			30	1	90	46	1	99	21	1	63	26	1	75
786672	CGGTTAATTACGGATGGT	C	CGGTTAATTACGGATGGT	CGGTTAATTACGGATGGT	C	Intergenic				InDel	1	18	18	1			18	1	54	35	1	99	41	1	99	11	1	33
786691	C	A	C	C	A	Intergenic				SNP	1	1	1	1			17	1	51	35	0.9	65	41	1	99	11	1	33
786694	C	T	C	C	T	Intergenic				SNP	1	1	1	1			17	1	48	36	1	99	40	1	99	11	1	33
786699	AAATCCTCC	A	AAATCCTCC	AAATCCTCC	A	Intergenic				InDel	1	9	9	1			18	1	54	36	1	99	36	1	99	11	1	33
786709	G	T	G	G	T	Intergenic				SNP	1	1	1	1			17	1	51	35	1	99	36	1	99	11	1	33
786710	A	C	A	A	C	Intergenic				SNP	1	1	1	1			17	1	48	35	1	99	36	1	96	11	1	33
797321	A	A	C	C	A	Intergenic				SNP	1	1	1	1			19	1	54	51	1	99	31	1	93	32	1	87
817041	G	T	G	G	T	Intron	rps3			SNP	1	1	1	1			33	1	93	42	1	99	45	1	99	40	1	99
817042	A	C	A	A	C	Intron	rps3			SNP	1	1	1	1			33	1	99	42	1	99	45	1	99	40	1	99
817279	G	G	T	T	G	Intron	rps3			SNP	1	1	1	1			26	1	44	32	1	93	35	1	68	41	1	99
817280	A	A	C	C	A	Intron	rps3			SNP	1	1	1	1			27	1	78	32	1	93	35	1	65	41	1	99
845323	G	T	G	G	T	Intergenic				SNP	1	1	1	1			26	1	75	30	1	87	31	1	90	26	1	78
845324	G	A	G	G	A	Intergenic				SNP	1	1	1	1			26	1	75	30	1	78	30	1	84	25	1	69
845325	A	C	A	A	C	Genic_Non_synonymous	ccmB	M	R	SNP	1	1	1	1			26	1	75	29	1	81	29	1	58	26	1	78
845408	T	T	G	G	T	Intergenic				SNP	1	1	1	1			22	1	66	32	1	96	20	1	60	23	1	69
845409	A	A	G	G	A	Intergenic				SNP	1	1	1	1			22	1	63	32	1	96	20	1	60	23	1	66
845410	C	C	A	A	C	Genic_Non_synonymous	ccmB	A	S	SNP	1	1	1	1			22	1	63	32	1	96	20	1	57	23	1	66
846444	G	T	G	G	T	Intergenic				SNP	1	1	1	1			19	1	51	29	1	87	27	1	81	19	1	51
846445	T	C	T	T	C	Intergenic				SNP	1	1	1	1			18	0.9	34	30	1	87	27	1	81	19	1	54
846446	A	C	A	A	C	Intergenic				SNP	1	1	1	1			19	1	57	30	1	90	27	1	81	19	1	54
853956	T	A	T	T	A	Intergenic				SNP	1	1	1	1			7	1	21	20	1	60	29	1	84	12	1	36
854032	A	A	C	C	A	Genic_Non_synonymous	nad7	Y	D	SNP	1	1	1	1			8	1	24	19	1	57	26	1	75	11	1	33
854061	T	T	G	G	T	Intergenic				SNP	1	1	1	1			7	1	21	18	1	54	25	1	72	10	1	30
854062	C	C	A	A	C	Genic_Non_synonymous	nad7	V	L	SNP	1	1	1	1			7	1	21	19	1	57	25	1	75	10	1	30
854283	T	G	T	T	G	Intron	nad7			SNP	1	1	1	1			16	1	48	22	1	63	27	1	78	15	1	45
854284	C	T	C	C	T	Intron	nad7			SNP	1	1	1	1			16	1	48	22	1	63	27	1	72	15	1	45
854285	C	A	C	C	A	Intron	nad7			SNP	1	1	1	1			16	1	48	22	1	66	27	1	78	15	1	45
854607	T	T	G	G	T	Intron	nad7			SNP	1	1	1	1			24	1	72	38	1	99	38	1	99	36	1	65
854608	C	C	A	A	C	Intron	nad7			SNP	1	1	1	1			24	1	72	37	1	99	36	1	99	37	1	71
907294	T	T	TATTTCTTTTCAGCTCTCC	TATTTCTTTTCAGCTCTCC	T	Intergenic				InDel	1	19	19	1			18	1	54	12	1	36	13	1	39	12	1	36
907298	T	T	TC	TC	T	Intergenic				InDel	1	2	2	1			17	1	51	9	1	27	10	1	30	13	1	39
907300	G	G	GTCGA	GTCGA	G	Intergenic				InDel	1	5	5	1			17	1	51	9	1	27	10	1	30	14	1	42
989516	G	G	T	T	G	Intergenic				SNP	1	1	1	1			38	1	99	26	1	78	24	1	69	29	1	78
989517	A	A	C	C	A	Intergenic				SNP	1	1	1	1			38	1	99	26	1	75	25	1	69	29	1	78
989759	T	G	T	T	G	Intergenic				SNP	1	1	1	1			22	1	66	23	1	69	17	1	48	16	1	45
989760	C	A	C	C	A	Intergenic				SNP	1	1	1	1			22	1	66	23	1	69	17	1	51	16	1	45
989766	G	T	G	G	T	Intergenic				SNP	1	1	1	1			22	1	66	22	1	66	18	1	54	14	1	42
989767	A	C	A	A	C	Intergenic				SNP	1	1	1	1			22	1	66	22	1	63	18	1	51	14	1	42
999495	C	C	G	G	C	Intergenic				SNP	1	1	1	1			23	1	69	18	1	54	18	1	51	11	1	33
999508	G	G	T	T	G	Intergenic				SNP	1	1	1	1			23	1	69	18	1	54	18	1	54	11	1	33
999514	T	T	C	C	T	Intergenic				SNP	1	1	1	1			23	1	69	18	1	54	17	1	51	14	1	42
999519	A	A	G	G	A	Intergenic				SNP	1	1	1	1			23	1	69	17	1	51	16	1	48	15	1	45
999520	T	T	TAATTA	TAATTA	T	Intergenic				InDel	1	6	6	1			23	1	69	17	1	50	16	1	48	15	1	45
999522	T	T	C	C	T	Intergenic				SNP	1	1	1	1			23	1	69	17	1	51	16	1	48	15	1	42
999523	G	G	C	C	G	Intergenic				SNP	1	1	1	1			23	1	69	17	1	51	16	1	48	15	1	45
1027006	G	C	G	G	C	Intergenic				SNP	1	1	1	1			13	1	39	36	1	99	39	1	99	16	1	45
1027009	A	T	A	A	T	Intergenic				SNP	1	1	1	1			13	1	39	36	1	99	39	1	99	15	1	45
1027010	G	T	G	G	T	Intergenic				SNP	1	1	1	1			13	1	39	37	1	99	39	1	99	15	1	45
1027012	A	C	A	A	C	Intergenic				SNP	1	1	1	1			13	1	36	37	1	99	39	1	99	15	1	45
1027022	G	T	G	G	T	Intergenic				SNP	1	1	1	1			15	1	42	37	1	99	37	1	99	18	1	54
1027127	T	T	G	G	T	Intergenic				SNP	1	1	1	1			14	1	39	30	1	90	39	1	99	20	1	60
1027128	C	C	A	A	C	Intergenic				SNP	1	1	1	1			14	1	39	30	1	90	40	1	99	20	1	60
1028311	T	T	G	G	T	Intergenic				SNP	1	1	1	1			34	1	99	46	1	99	41	1	99	39	1	99
1028312	C	C	G	G	C	Intergenic				SNP	1	1	1	1			33	1	90	45	1	99	41	1	99	38	1	96
1028313	C	C	A	A	C	Intergenic				SNP	1	1	1	1			33	1	99	47	1	99	40	1	99	37	1	99
1048299	T	G	T	T	G	Intergenic				SNP	1	1	1	1			9	1	27	13	1	39	11	1	30	23	1	54
1048300	C	A	C	C	A	Intergenic				SNP	1	1	1	1			9	1	27	13	1	39	11	1	30	23	1	60
1074180	C	C	CCCTCCA	CCCTCCA	C	Intergenic				InDel	1	7	7	1			26	1	78	16	1	48	20	1	60	36	1	99
1074181	TA	TA	T	T	TA	Intergenic				InDel	2	1	1	2			25	1	75	15	1	45	18	1	54	35	1	99
1074189	A	A	G	G	A	Intergenic				SNP	1	1	1	1			28	1	78	15	1	45	18	1	54	36	1	99
1074192	C	C	CCTACGGATAAATCCTCCGGA	CCTACGGATAAATCCTCCGGA	C	Intergenic				InDel	1	21	21	1	Mt-InDel-06		28	1	84	15	1	45	18	1	54	36	1	99
1077680	G	T	G	G	T	Intergenic				SNP	1	1	1	1			35	1	99	22	1	66	34	1	96	36	1	99
1077681	A	C	A	A	C	Intergenic				SNP	1	1	1	1			35	1	99	22	1	63	34	1	96	35	1	99
1150455	G	G	T	T	G	Intergenic				SNP	1	1	1	1			26	1	75	36	1	99	29	1	87	24	1	69
1151913	T	G	T	T	G	Intergenic				SNP	1	1	1	1			19	1	57	29	1	84	24	1	29	23	1	69
1151914	C	A	C	C	A	Intergenic				SNP	1	1	1	1			19	1	57	29	1	84	24	1	35	23	1	69
1151933	G	T	G	G	T	Intergenic				SNP	1	1	1	1			20	1	60	31	1	93	21	0.9	43	25	1	63
1159795	G	T	G	G	T	Intergenic				SNP	1	1	1	1			25	1	75	26	1	78	27	1	78	21	1	63
1159796	A	C	A	A	C	Intergenic				SNP	1	1	1	1			24	1	72	26	1	78	27	1	81	21	1	63
1160884	C	A	C	C	A	Intergenic				SNP	1	1	1	1			8	1	24	8	1	24	7	1	21	10	1	30
1169752	C	C	T	T	C	Intergenic				SNP	1	1	1	1			25	1	69	27	1	81	27	1	75	23	1	66
1173742	T	G	T	T	G	Intergenic				SNP	1	1	1	1			23	1	66	28	1	81	24	1	69	20	1	60
1180823	A	A	T	T	A	Intergenic				SNP	1	1	1	1			15	1	45	24	1	66	32	1	96	31	1	90
1180824	A	A	T	T	A	Intergenic				SNP	1	1	1	1			15	1	45	24	1	72	32	1	93	31	1	87
1180825	A	A	T	T	A	Intergenic				SNP	1	1	1	1			15	1	42	24	1	72	32	1	96	31	1	90
1225858	A	C	A	A	C	Intergenic				SNP	1	1	1	1			13	1	39	35	1	99	30	1	84	29	1	87
1263044	T	T	G	G	T	Intergenic				SNP	1	1	1	1			21	1	63	29	1	87	30	1	90	27	1	78
1263045	C	C	A	A	C	Intergenic				SNP	1	1	1	1			21	1	63	29	1	87	30	1	90	27	1	78
1349274	G	G	T	T	G	Intergenic				SNP	1	1	1	1			15	1	45	24	1	66	22	1	63	23	1	69
1349275	T	T	C	C	T	Intergenic				SNP	1	1	1	1			15	1	42	23	1	66	22	1	60	23	1	69
1349276	A	A	C	C	A	Intergenic				SNP	1	1	1	1			15	1	39	24	1	69	22	1	60	23	1	66
1354339	G	T	G	G	T	Intergenic				SNP	1	1	1	1			16	1	48	20	1	60	34	1	99	14	1	42
1354340	A	C	A	A	C	Intergenic				SNP	1	1	1	1			16	1	48	22	1	66	34	1	99	14	1	42
1367696	T	T	G	G	T	Intergenic				SNP	1	1	1	1			22	1	66	9	1	27	10	1	30	30	1	87
1367697	A	A	G	G	A	Intergenic				SNP	1	1	1	1			23	1	66	9	1	27	10	1	30	30	1	87
1367698	C	C	A	A	C	Intergenic				SNP	1	1	1	1			23	1	66	9	1	27	10	1	30	29	1	87
1367731	G	G	GAGTCCGC	GAGTCCGC	G	Intergenic				InDel	1	8	8	1			18	1	54	9	1	27	7	1	21	25	1	75
1367857	G	G	C	C	G	Intergenic				SNP	1	1	1	1			20	1	57	9	1	21	9	1	27	14	1	42
1367863	TCTTATCCGTAGGAC	T	TCTTATCCGTAGGAC	TCTTATCCGTAGGAC	T	Intergenic				InDel	1	15	15	1			20	1	60	8	1	23	10	1	29	14	1	42
1367882	CATATGGAA	C	CATATGGAA	CATATGGAA	C	Intergenic				InDel	1	9	9	1			20	1	60	9	1	26	11	0.9	26	14	1	42
1370314	T	T	G	G	T	Intergenic				SNP	1	1	1	1			13	1	39	30	1	90	19	1	54	22	1	60
1370315	C	C	T	T	C	Intergenic				SNP	1	1	1	1			13	1	39	30	1	90	19	1	57	22	1	63
1370316	C	C	A	A	C	Intergenic				SNP	1	1	1	1			13	1	39	30	1	87	19	1	57	22	1	66
1411911	T	T	G	G	T	Intergenic				SNP	1	1	1	1			24	1	72	36	0.9	67	30	0.9	47	31	1	87
1411912	C	C	A	A	C	Intergenic				SNP	1	1	1	1			24	1	72	37	0.9	23	30	0.9	69	31	1	87
1465337	T	T	G	G	T	Intergenic				SNP	1	1	1	1			24	1	72	33	1	99	32	1	96	24	1	69
1465338	C	C	A	A	C	Intergenic				SNP	1	1	1	1			25	1	75	34	1	99	32	1	93	24	1	69
1482931	A	T	A	A	T	Intergenic				SNP	1	1	1	1			40	1	99	38	1	99	38	1	99	45	1	99
1483040	G	T	G	G	T	Intergenic				SNP	1	1	1	1			37	1	99	38	1	77	39	1	99	43	1	99
1483041	A	C	A	A	C	Intergenic				SNP	1	1	1	1			37	1	99	38	1	99	39	1	99	43	1	99
1483045	T	G	T	T	G	Intergenic				SNP	1	1	1	1			37	1	99	36	1	99	39	1	99	43	1	99
1483046	C	A	C	C	A	Intergenic				SNP	1	1	1	1			37	1	99	38	1	99	39	1	99	43	1	99
1509242	T	T	G	G	T	Intergenic				SNP	1	1	1	1			27	1	75	36	1	99	37	1	99	39	1	99
1509243	A	A	T	T	A	Intergenic				SNP	1	1	1	1			27	1	78	36	1	99	39	1	99	39	1	99
1509244	C	C	A	A	C	Intergenic				SNP	1	1	1	1			28	1	84	35	1	99	39	1	99	40	1	99
1552803	C	C	A	A	C	Intergenic				SNP	1	1	1	1			24	1	69	19	1	57	16	1	48	38	1	99
1552804	A	A	T	T	A	Intergenic				SNP	1	1	1	1			25	1	72	19	1	57	16	1	48	38	1	99
1552805	G	G	T	T	G	Intergenic				SNP	1	1	1	1			25	1	75	19	1	57	16	1	48	38	1	99
1552807	A	A	C	C	A	Intergenic				SNP	1	1	1	1			25	1	75	19	1	57	16	1	48	38	1	99
1552823	CT	CT	C	C	CT	Intergenic				InDel	2	1	1	2			27	1	81	18	1	53	15	1	44	36	1	99
1552827	G	G	A	A	G	Intergenic				SNP	1	1	1	1			27	1	78	18	1	54	15	1	45	37	1	99
1552828	T	T	C	C	T	Intergenic				SNP	1	1	1	1			27	1	78	18	1	54	15	1	45	38	1	99
1552830	T	T	A	A	T	Intergenic				SNP	1	1	1	1			26	1	78	18	1	54	15	1	45	38	1	99
1552835	A	A	G	G	A	Intergenic				SNP	1	1	1	1			26	1	78	18	1	54	15	1	45	36	1	99
1552837	A	A	T	T	A	Intergenic				SNP	1	1	1	1			26	1	75	18	1	54	15	1	45	36	1	99
1552839	T	T	C	C	T	Intergenic				SNP	1	1	1	1			26	1	78	18	1	54	15	1	45	36	1	99
1552844	T	T	G	G	T	Intergenic				SNP	1	1	1	1			27	1	81	18	1	54	15	1	45	35	1	96
1552845	C	C	A	A	C	Intergenic				SNP	1	1	1	1			26	1	78	18	1	54	15	1	45	35	1	99
Total	292																Average
																	20.4863	0.998973	59.9692	24.9692	0.99726	69.6438	25.2363	0.997603	68.8664	23.4007	0.997945	65.1849
																	Min
																	7	0.9	21	8	0.9	21	7	0.9	21	7	0.9	21
																	Max
																	40	1	99	51	1	99	52	1	99	45	1	99
